# Supplementary material for: Pulse pressure after thrombectomy predicts functional outcomes and mortality in acute ischemic stroke with large artery occlusion
Source: Sci Rep. 2025 Aug 12;15:29448. doi: 10.1038/s41598-025-12962-z (PMC12340056; doi:10.1038/s41598-025-12962-z)
Supplement: Supplementary file 2 — Supplementary Material 2 [file 41598_2025_12962_MOESM2_ESM.xlsx]

## Sheet: Online supplementary Table 1
	Online supplementary Table 1. Baseline and postoperative blood pressure parameters of patients with favorable or unfavorable outcomes after 3 months for endovascular treatment of acute large artery occlusive ischemic stroke.
	Blood pressure variables	Total (n = 587)	Favorable prognosis (n = 261)	Unfavorable prognosis (n = 326)	P
	Baseline SBP, M (Q₁, Q₃)	145.00 (128.00, 162.00)	142.00 (124.00, 159.00)	148.00 (130.00, 165.00)	0.009
	Baseline DBP, M (Q₁, Q₃)	81.00 (72.00, 91.00)	80.00 (72.00, 90.00)	82.00 (71.00, 92.00)	0.672
	Baseline MAP, M (Q₁, Q₃)	129.67 (115.33, 143.17)	128.00 (115.00, 142.33)	130.83 (116.33, 145.33)	0.174
	Baseline PP, M (Q₁, Q₃)	63.00 (49.00, 78.00)	60.00 (46.00, 75.00)	64.50 (52.00, 79.75)	0.003
	Mean SBP, M (Q₁, Q₃)	126.92 (118.58, 135.02)	124.17 (115.83, 133.50)	128.77 (121.36, 136.30)	<0.001
	Mean DBP, M (Q₁, Q₃)	68.04 (62.62, 74.15)	68.75 (63.33, 75.62)	67.82 (62.04, 72.65)	0.013
	Mean PP, M (Q₁, Q₃)	57.45 (49.60, 66.50)	53.08 (46.88, 61.29)	61.12 (53.22, 69.43)	<0.001
	Maximum SBP, M (Q₁, Q₃)	155.00 (144.00, 166.00)	151.00 (139.00, 161.00)	158.00 (150.00, 169.00)	<0.001
	Minimun SBP, M (Q₁, Q₃)	103.00 (96.00, 111.00)	102.00 (95.00, 110.00)	104.00 (96.00, 113.00)	0.202
	Maximum DBP, M (Q₁, Q₃)	88.00 (81.00, 98.00)	88.00 (81.00, 98.00)	88.00 (80.00, 98.00)	0.804
	Minimun DBP, M (Q₁, Q₃)	53.00 (47.00, 58.00)	53.00 (49.00, 60.00)	52.00 (46.00, 57.00)	0.002
	SBP-DMM, M (Q₁, Q₃)	50.00 (40.00, 62.00)	46.00 (37.00, 58.00)	53.00 (43.00, 65.00)	<0.001
	DBP-DMM, M (Q₁, Q₃)	34.00 (29.00, 42.50)	33.00 (28.00, 41.00)	35.00 (29.00, 43.75)	0.024
	Abbreviation: SBP, systolic blood pressure; DBP, diastolic blood pressure; PP, pulse pressure. DMM, difference between maximum and minimum. Qualitative variable are n (%); quantitative variables are mean ± SD or M (Q₁, Q₃). SD: standard deviation, M: Median, Q₁: 1st Quartile, Q₃: 3st Quartile. * P<0.05; ** P<0.001.

## Sheet: Online supplementary Table 2
	Online supplementary Table 2. Multivariate model in adjusted ORs of the association of post-procedure blood pressure variables with unfavorable functional prognosis at 3 months after endovascular treatment.
	Variables	Mean SBP within 24 hours				Mean DBP within 24 hours				Mean PP within 24 hours				Maximum SBP within 24 hours				Minimun DBP within 24 hours				Maximum fluctuation in SBP				Maximum fluctuation in DBP
		β	OR (95%CI)	P		β	OR (95%CI)	P		β	OR (95%CI)	P		β	OR (95%CI)	P		β	OR (95%CI)	P		β	OR (95%CI)	P		β	OR (95%CI)	P
	Intercept	-3.37	0.03 (0.00 ~ 0.34)	0.004		0.89	2.44 (0.39 ~ 15.19)	0.339		-2.33	0.10 (0.02 ~ 0.39)	<0.001		-3.7	0.02 (0.00 ~ 0.18)	<0.001		1.16	3.19 (0.65 ~ 15.68)	0.153		-1.36	0.26 (0.08 ~ 0.81)	0.021		-0.91	0.40 (0.13 ~ 1.28)	0.124
	Male	-0.22	0.80 (0.55 ~ 1.18)	0.262		-0.14	0.87 (0.59 ~ 1.28)	0.469		-0.13	0.88 (0.60 ~ 1.30)	0.52		-0.24	0.79 (0.54 ~ 1.16)	0.225		-0.14	0.87 (0.59 ~ 1.28)	0.476		-0.23	0.80 (0.54 ~ 1.17)	0.249		-0.21	0.81 (0.55 ~ 1.19)	0.281
	Age>80	1.41	4.08 (2.46 ~ 6.78)	<0.001		1.41	4.11 (2.47 ~ 6.84)	<0.001		1.27	3.56 (2.13 ~ 5.95)	<0.001		1.36	3.88 (2.33 ~ 6.48)	<0.001		1.38	3.98 (2.39 ~ 6.63)	<0.001		1.4	4.06 (2.43 ~ 6.77)	<0.001		1.43	4.19 (2.52 ~ 6.97)	<0.001
	Successful recanalization (mTICI=2B/3)	-0.82	0.44 (0.20 ~ 0.98)	0.043		-0.9	0.41 (0.19 ~ 0.89)	0.024		-0.93	0.39 (0.18 ~ 0.88)	0.023		-0.87	0.42 (0.19 ~ 0.93)	0.032		-0.93	0.40 (0.18 ~ 0.87)	0.021		-0.89	0.41 (0.19 ~ 0.90)	0.027		-0.85	0.43 (0.20 ~ 0.93)	0.032
	Genernal anesthesia	0.23	1.26 (0.86 ~ 1.85)	0.229		0.2	1.22 (0.83 ~ 1.80)	0.303		0.15	1.16 (0.79 ~ 1.71)	0.45		0.17	1.18 (0.80 ~ 1.74)	0.401		0.2	1.22 (0.83 ~ 1.78)	0.318		0.14	1.15 (0.78 ~ 1.70)	0.474		0.24	1.27 (0.87 ~ 1.86)	0.222
	NHISS>14	0.81	2.24 (1.51 ~ 3.33)	<0.001		0.86	2.36 (1.59 ~ 3.50)	<0.001		0.82	2.28 (1.53 ~ 3.40)	<0.001		0.81	2.25 (1.51 ~ 3.35)	<0.001		0.86	2.36 (1.59 ~ 3.51)	<0.001		0.83	2.28 (1.54 ~ 3.40)	<0.001		0.85	2.33 (1.57 ~ 3.46)	<0.001
	Hypertension	0.24	1.27 (0.85 ~ 1.92)	0.246		0.46	1.59 (1.07 ~ 2.35)	0.021		0.24	1.27 (0.85 ~ 1.90)	0.25		0.19	1.21 (0.80 ~ 1.82)	0.372		0.47	1.59 (1.08 ~ 2.36)	0.02		0.3	1.35 (0.91 ~ 2.01)	0.142		0.39	1.47 (0.99 ~ 2.17)	0.054
	CHD	0.13	1.14 (0.61 ~ 2.16)	0.679		0.02	1.02 (0.54 ~ 1.91)	0.957		0.1	1.11 (0.59 ~ 2.10)	0.749		0.15	1.16 (0.62 ~ 2.19)	0.643		0.02	1.02 (0.54 ~ 1.91)	0.952		0.1	1.10 (0.59 ~ 2.07)	0.757		0.09	1.10 (0.58 ~ 2.05)	0.775
	Diabetes	0.93	2.53 (1.51 ~ 4.26)	<0.001		1	2.71 (1.61 ~ 4.58)	<0.001		0.84	2.32 (1.37 ~ 3.93)	0.002		0.93	2.54 (1.51 ~ 4.28)	<0.001		1.03	2.80 (1.65 ~ 4.72)	<0.001		1	2.72 (1.61 ~ 4.59)	<0.001		1.04	2.82 (1.68 ~ 4.75)	<0.001
	Site of occlusion
	ICA		1.00 (Reference)				1.00 (Reference)				1.00 (Reference)				1.00 (Reference)				1.00 (Reference)				1.00 (Reference)				1.00 (Reference)
	MCA	-0.25	0.78 (0.47 ~ 1.29)	0.329		-0.23	0.80 (0.48 ~ 1.32)	0.379		-0.26	0.77 (0.46 ~ 1.29)	0.319		-0.22	0.80 (0.48 ~ 1.33)	0.389		-0.22	0.80 (0.48 ~ 1.33)	0.387		-0.19	0.83 (0.50 ~ 1.39)	0.479		-0.24	0.79 (0.48 ~ 1.31)	0.36
	ICA-MCA	0.29	1.34 (0.63 ~ 2.85)	0.443		0.31	1.37 (0.65 ~ 2.90)	0.413		0.37	1.44 (0.68 ~ 3.09)	0.343		0.35	1.41 (0.66 ~ 3.01)	0.369		0.31	1.37 (0.64 ~ 2.90)	0.418		0.33	1.39 (0.65 ~ 2.97)	0.394		0.27	1.31 (0.62 ~ 2.78)	0.475
	BA/VA	1.15	3.17 (1.52 ~ 6.62)	0.002		1.13	3.10 (1.48 ~ 6.49)	0.003		1.15	3.15 (1.50 ~ 6.65)	0.003		1.24	3.44 (1.63 ~ 7.27)	0.001		1.09	2.98 (1.42 ~ 6.27)	0.004		1.24	3.46 (1.64 ~ 7.34)	0.001		1.12	3.08 (1.47 ~ 6.44)	0.003
	ACOA/PCoA	-0.23	0.80 (0.34 ~ 1.89)	0.606		-0.24	0.78 (0.33 ~ 1.84)	0.575		-0.29	0.75 (0.31 ~ 1.79)	0.516		-0.22	0.80 (0.34 ~ 1.91)	0.617		-0.24	0.79 (0.33 ~ 1.86)	0.588		-0.17	0.84 (0.35 ~ 2.00)	0.695		-0.21	0.81 (0.35 ~ 1.91)	0.634
	Atrial fibrillation	0.26	1.30 (0.87 ~ 1.95)	0.203		0.21	1.23 (0.82 ~ 1.83)	0.313		0.29	1.34 (0.89 ~ 2.01)	0.162		0.32	1.38 (0.91 ~ 2.08)	0.125		0.2	1.22 (0.81 ~ 1.82)	0.337		0.27	1.31 (0.87 ~ 1.96)	0.196		0.2	1.22 (0.82 ~ 1.83)	0.327
	Number of pass times >3	0.54	1.72 (0.99 ~ 2.99)	0.052		0.51	1.67 (0.97 ~ 2.88)	0.066		0.55	1.74 (1.01 ~ 3.03)	0.05		0.58	1.78 (1.03 ~ 3.10)	0.04		0.53	1.69 (0.98 ~ 2.93)	0.06		0.58	1.79 (1.03 ~ 3.12)	0.038		0.53	1.70 (0.99 ~ 2.93)	0.056
	Post-procedure blood variables	0.02	1.02 (1.01 ~ 1.04)	0.005		-0.02	0.98 (0.96 ~ 1.00)	0.08		0.04	1.04 (1.02 ~ 1.06)	<0.001		0.02	1.02 (1.01 ~ 1.03)	<0.001		-0.03	0.97 (0.95 ~ 0.99)	0.009		0.02	1.02 (1.01 ~ 1.03)	<0.001		0.01	1.01 (1.00 ~ 1.03)	0.105
	Adjusting for confounders included the baseline and procedural variables with a significant difference of P<0.05 (male, age higher than 80 years, successful recanalization（mTICI=2B or 3), genernal anesthesia, NHISS higher than 14, hypertension, CHD, diabetes, site of occlusion, atrial fibrillation and number of pass time over 3). Abbreviation: SBP, systolic blood pressure; DBP, diastolic blood pr…

## Sheet: Online supplementary Table 3
	Online supplementary Table 3. Adjusted ORs of the association of post-procedure blood pressure variables with morality and symptomatic intracerebral hemorrhage after endovascular treatment.
	Blood pressure variables	Morality at discharge				Morality at 3 months				Morality at 12 months				Symptomatic intracerebral hemorrhage
		aβ	aOR (95%CI)	aP		aβ	aOR (95%CI)	aP		aβ	aOR (95%CI)	aP		aβ	aOR (95%CI)	aP
	Mean PP	0.07	1.07 (1.02 ~ 1.12)	0.006		0.02	1.02 (1.01 ~ 1.04)	0.044		0.03	1.03 (1.01 ~ 1.04)	0.005		0.02	1.02 (1.01 ~ 1.04)	0.033
	Mean SBP	0.03	1.03 (0.99 ~ 1.08)	0.185		0.01	1.01 (1.00 ~ 1.03)	0.145		0.01	1.01 (0.99 ~ 1.03)	0.209		0.01	1.01 (0.99 ~ 1.03)	0.17
	Maximum SBP	0.02	1.02 (1.00 ~ 1.05)	0.085		0.01	1.01 (1.01 ~ 1.03)	0.018		0.02	1.02 (1.01 ~ 1.03)	0.007		0.02	1.02 (1.01 ~ 1.03)	0.002
	SBP-DMM	0.01	1.01 (0.99 ~ 1.04)	0.273		0.02	1.02 (1.01 ~ 1.03)	0.002		0.02	1.02 (1.01 ~ 1.03)	0.002		0.02	1.02 (1.01 ~ 1.03)	<0.001
	Adjusting for confounders included the baseline and procedural variables with a significant difference of P<0.05 (male, age higher than 80 years, successful recanalization（mTICI=2B or 3), genernal anesthesia, NHISS higher than 14, hypertension, CHD, diabetes, site of occlusion, atrial fibrillation and number of pass time over 3). Abbreviation: SBP, systolic blood pressure; DBP, diastolic blood pr…

## Sheet: Online supplementary Table 4
	Online supplementary Table 4. Multivariate model of the association of post-procedure blood pressure variables with unfavorable functional prognosis at 3 and 12 months after adjusting mean PP, mean SBP, maximum SBP and SBP-DMM and clinical confounders.
	Variables	Unfavorable prognosis at 3 months				Unfavorable prognosis at 3 months
		β	OR (95%CI)	P		β	OR (95%CI)	P
	Intercept	-2.67	0.07 (0.00 ~ 0.99)	0.049		-2.47	0.08 (0.01 ~ 1.20)	0.068
	Mean PP	0.04	1.04 (1.01 ~ 1.07)	0.004		0.03	1.03 (1.01 ~ 1.06)	0.014
	SBP-DMM	0.01	1.02 (0.99 ~ 1.04)	0.182		0.02	1.02 (1.00 ~ 1.04)	0.094
	Maximum SBP	0.01	1.01 (0.97 ~ 1.04)	0.728		0.01	1.01 (0.98 ~ 1.04)	0.669
	mean SBP	-0.01	0.99 (0.95 ~ 1.02)	0.484		-0.01	0.99 (0.95 ~ 1.02)	0.437
	Male	-0.12	0.88 (0.58 ~ 1.34)	0.559		-0.05	0.95 (0.63 ~ 1.43)	0.797
	Age higher than 80 years	1.08	2.96 (1.71 ~ 5.13)	<0.001		0.88	2.41 (1.42 ~ 4.09)	0.001
	Successful recanalization (mTICI=2B/3)	-0.89	0.41 (0.17 ~ 0.97)	0.043		-0.89	0.41 (0.18 ~ 0.95)	0.037
	Genernal anesthesia	-0.12	0.88 (0.58 ~ 1.34)	0.561		-0.05	0.95 (0.63 ~ 1.45)	0.828
	NHISS>14	0.92	2.51 (1.64 ~ 3.85)	<0.001		0.86	2.37 (1.54 ~ 3.64)	<0.001
	Hypertension	0.17	1.18 (0.76 ~ 1.83)	0.456		0.14	1.15 (0.74 ~ 1.79)	0.52
	CHD	0.83	2.29 (1.31 ~ 4.01)	0.004		0.84	2.33 (1.34 ~ 4.03)	0.003
	Diabetes
	Site of occlusion		1.00 (Reference)				1.00 (Reference)
	ICA	-0.25	0.78 (0.46 ~ 1.33)	0.357		-0.34	0.71 (0.42 ~ 1.21)	0.206
	MCA	0.51	1.66 (0.70 ~ 3.92)	0.246		0.51	1.66 (0.71 ~ 3.90)	0.244
	ICA-MCA	1.31	3.71 (1.66 ~ 8.27)	0.001		1.3	3.67 (1.65 ~ 8.15)	0.001
	BA/VA	-0.33	0.72 (0.29 ~ 1.75)	0.466		-0.7	0.50 (0.20 ~ 1.23)	0.129
	ACOA/PCoA	0.51	1.66 (1.08 ~ 2.56)	0.022		0.44	1.55 (1.01 ~ 2.39)	0.045
	Atrial fibrillation	0.41	1.51 (0.83 ~ 2.76)	0.177		0.51	1.66 (0.92 ~ 3.00)	0.092
	Number of pass times >3	0	1.00 (1.00 ~ 1.01)	0.107		0	1.00 (1.00 ~ 1.01)	0.28
	Adjust variables incorporate male, age higher than 80 years, successful recanalization（mTICI≥2B/3), genernal anesthesia, cause, NHISS higher than 14, hypertension, CHD, diabetes, site of occlusion, atrial fibrillation and number of sent pass over three times, mean SBP, mean PP, maximum SBP and SBP-DMM Abbreviation: SBP, systolic blood pressure; DBP, diastolic blood pressure; MAP, mean arterial pr…

## Sheet: Online supplementary Table 5
	Online supplementary Table 5. Multivariate model of the association of post-procedure blood pressure variables with morality at discharge and 3 months after adjusting mean PP, mean SBP, maximum SBP and SBP-DMM and clinical confounders.
	Variables	Morality at discharge				Morality at 3 months
		β	OR (95%CI)	P		β	OR (95%CI)	P
	Intercept	-21.38	0.00 (0.00 ~ Inf)	0.988		-2.03	0.13 (0.01 ~ 1.87)	0.134
	Male	-0.36	0.70 (0.23 ~ 2.11)	0.526		0.25	1.29 (0.85 ~ 1.94)	0.228
	Age higher than 80 years	-0.69	0.50 (0.13 ~ 1.94)	0.316		0.37	1.44 (0.87 ~ 2.39)	0.156
	Successful recanalization	16.8	19741405.81 (0.00 ~ Inf)	0.991		-0.12	0.89 (0.41 ~ 1.92)	0.759
	Genernal anesthesia	0.48	1.61 (0.51 ~ 5.06)	0.414		0.01	1.01 (0.67 ~ 1.53)	0.951
	NHISS>14	-0.08	0.92 (0.29 ~ 2.98)	0.896		0.69	2.00 (1.28 ~ 3.13)	0.002
	IVT	0.32	1.38 (0.42 ~ 4.52)	0.6		-0.13	0.88 (0.58 ~ 1.32)	0.532
	CIA	-0.28	0.76 (0.18 ~ 3.16)	0.703		0.06	1.06 (0.65 ~ 1.72)	0.816
	Hyperlipemia	0.75	2.11 (0.13 ~ 33.45)	0.595		-0.48	0.62 (0.20 ~ 1.93)	0.405
	Hypertension	-0.08	0.93 (0.27 ~ 3.23)	0.905		0.37	1.45 (0.93 ~ 2.27)	0.098
	CHD	0.56	1.75 (0.40 ~ 7.60)	0.457		0.64	1.90 (1.01 ~ 3.59)	0.048
	Diabetes	1.14	3.13 (0.95 ~ 10.25)	0.06		0.54	1.71 (1.03 ~ 2.84)	0.038
	#Rescue therapy	-1.18	0.31 (0.03 ~ 2.71)	0.288		-0.43	0.65 (0.37 ~ 1.15)	0.141
	Multistage thrombus	-0.56	0.57 (0.08 ~ 3.93)	0.567		0.2	1.22 (0.69 ~ 2.17)	0.491
	Distal escape	-15.95	0.00 (0.00 ~ Inf)	0.992		0.48	1.62 (0.73 ~ 3.60)	0.237
	Operation history	-1.03	0.36 (0.10 ~ 1.23)	0.102		-0.17	0.84 (0.55 ~ 1.30)	0.444
	Atrial fibrillation	0.71	2.03 (0.66 ~ 6.29)	0.219		-0.05	0.95 (0.61 ~ 1.49)	0.835
	Pre-antiplatelet	-0.01	0.99 (0.18 ~ 5.40)	0.986		-0.69	0.50 (0.25 ~ 1.01)	0.053
	Pre-anticoagulation	-1.14	0.32 (0.03 ~ 2.99)	0.318		-0.05	0.95 (0.52 ~ 1.74)	0.876
	Tirofiban treatment	-1.03	0.36 (0.06 ~ 2.22)	0.27		-0.41	0.66 (0.38 ~ 1.16)	0.152
	Stent pass attempts >3	1.61	5.02 (1.30 ~ 19.35)	0.019		0.49	1.64 (0.95 ~ 2.81)	0.075
	OTR	0	1.00 (1.00 ~ 1.00)	0.375		0	1.00 (1.00 ~ 1.00)	0.688
	SBP-DMM	0	1.00 (0.95 ~ 1.06)	0.909		0.02	1.02 (1.00 ~ 1.04)	0.094
	mean PP	0.09	1.09 (1.02 ~ 1.17)	0.01		0.04	1.04 (1.01 ~ 1.06)	0.006
	mean SBP	-0.05	0.95 (0.86 ~ 1.04)	0.254		-0.02	0.98 (0.95 ~ 1.02)	0.277
	SBP-DMM	0.02	1.02 (0.95 ~ 1.09)	0.635		0	1.00 (0.97 ~ 1.03)	0.963
	Adjusting for confounders included the baseline and procedural variables with a significant difference of P<0.05 (male, age higher than 80 years, successful recanalization（mTICI=2B or 3), genernal anesthesia, NHISS higher than 14, hypertension, CHD, diabetes, site of occlusion, atrial fibrillation and number of pass time over 3). Abbreviation: SBP, systolic blood pressure; DBP, diastolic blood pr…

## Sheet: Online supplementary Table 6
	Online supplementary Table 6. Sensitivity analysis of the relationship between mean PP and unfavorable functional prognosis and mortality after EVT on the original data .
	Variables	Unfavorable outcome at 3 months				Unfavorable outcome at 12 months				Mortallity at 3 months				Mortallity at 3 months
		aβ	aOR (95%CI)	aP		aβ	aOR (95%CI)	aP		aβ	aOR (95%CI)	aP		aβ	aOR (95%CI)	aP
	Intercept	-2.07	0.13 (0.03 ~ 0.52)	0.004		-2	0.14 (0.03 ~ 0.53)	0.004		-1.84	0.16 (0.04 ~ 0.63)	0.009		-2.48	0.08 (0.02 ~ 0.32)	<0.001
	Mean PP	0.04	1.04 (1.02 ~ 1.06)	<0.001		0.03	1.03 (1.01 ~ 1.05)	<0.001		0.01	1.01 (1.00 ~ 1.03)	0.113		0.02	1.02 (1.01 ~ 1.04)	0.017
	Sex	-0.26	0.77 (0.52 ~ 1.15)	0.201		-0.17	0.84 (0.57 ~ 1.24)	0.387		0.11	1.12 (0.73 ~ 1.70)	0.605		0.19	1.20 (0.81 ~ 1.79)	0.357
	Age higher than 80 years	1.26	3.51 (2.06 ~ 5.99)	<0.001		1.07	2.92 (1.75 ~ 4.87)	<0.001		0.61	1.83 (1.12 ~ 3.01)	0.017		0.72	2.05 (1.28 ~ 3.28)	0.003
	NIHSS higher than 14	0.89	2.43 (1.61 ~ 3.67)	<0.001		0.77	2.15 (1.43 ~ 3.23)	<0.001		0.47	1.60 (1.01 ~ 2.54)	0.049		0.75	2.11 (1.37 ~ 3.26)	<0.001
	Site of occlusion
	MCA		1.00 (Reference)				1.00 (Reference)				1.00 (Reference)				1.00 (Reference)
	ICA-MCA	-0.33	0.72 (0.43 ~ 1.20)	0.206		-0.4	0.67 (0.40 ~ 1.10)	0.116		-0.73	0.48 (0.29 ~ 0.81)	0.006		-0.44	0.65 (0.39 ~ 1.06)	0.086
	BA/VA	0.33	1.38 (0.65 ~ 2.94)	0.397		0.28	1.32 (0.63 ~ 2.74)	0.462		-0.36	0.69 (0.33 ~ 1.46)	0.335		-0.15	0.86 (0.42 ~ 1.75)	0.674
	ACOA/PCoA	1.12	3.07 (1.44 ~ 6.54)	0.004		1.02	2.77 (1.33 ~ 5.79)	0.007		-0.15	0.86 (0.43 ~ 1.72)	0.671		0.36	1.44 (0.74 ~ 2.82)	0.287
	Hemadostenosis	-0.56	0.57 (0.28 ~ 1.15)	0.115		-0.89	0.41 (0.20 ~ 0.83)	0.013		-0.52	0.59 (0.28 ~ 1.27)	0.18		-0.71	0.49 (0.24 ~ 1.02)	0.057
	Anesthesia	0.11	1.12 (0.75 ~ 1.68)	0.583		0.21	1.24 (0.83 ~ 1.84)	0.291		0.34	1.41 (0.92 ~ 2.16)	0.118		0.09	1.09 (0.73 ~ 1.63)	0.675
	Hypertension	0.29	1.34 (0.88 ~ 2.04)	0.171		0.23	1.26 (0.83 ~ 1.91)	0.276		0.37	1.44 (0.90 ~ 2.30)	0.125		0.14	1.15 (0.75 ~ 1.76)	0.534
	CHD	0.13	1.13 (0.59 ~ 2.19)	0.707		0.24	1.28 (0.67 ~ 2.43)	0.454		0.79	2.20 (1.22 ~ 3.97)	0.009		0.67	1.95 (1.09 ~ 3.49)	0.024
	Atrial Fibrillation	0.11	1.11 (0.74 ~ 1.68)	0.611		0.12	1.13 (0.76 ~ 1.69)	0.548		-0.42	0.66 (0.42 ~ 1.02)	0.061		-0.35	0.70 (0.47 ~ 1.06)	0.096
	Diabetes	0.89	2.44 (1.41 ~ 4.22)	0.001		0.86	2.37 (1.40 ~ 4.02)	0.001		0.37	1.45 (0.87 ~ 2.42)	0.151		0.55	1.73 (1.06 ~ 2.82)	0.028
	Successful recanalization	-0.99	0.37 (0.16 ~ 0.86)	0.021		-0.75	0.47 (0.22 ~ 1.04)	0.062		-0.64	0.53 (0.26 ~ 1.07)	0.075		-0.27	0.77 (0.38 ~ 1.55)	0.457
	Stent pass attempts >3	0.54	1.72 (0.96 ~ 3.07)	0.069		0.57	1.77 (1.01 ~ 3.13)	0.048		0.23	1.26 (0.71 ~ 2.22)	0.433		0.46	1.58 (0.92 ~ 2.71)	0.096
	Adjusting for confounders included the baseline and procedural variables with a significant difference of P<0.05 (male, age higher than 80 years, site of occlusion, successful recanalization（mTICI=2B or 3), genernal anesthesia, NHISS higher than 14, hypertension, CHD, diabetes, site of occlusion, atrial fibrillation and number of pass time over 3). Abbreviation: SBP, systolic blood pressure; DBP,…

## Sheet: Online supplementary Table 7
	Online supplementary Table 7. Demographics and baseline characteristics stratified by the included and excluded patients.
	Variables	Completely patients (n = 677)	Excluded patients (n = 90)	Included patients (n = 587)	Statistic	P
	Age, M (Q₁, Q₃)	71.00 (63.00, 79.00)	74.00 (64.25, 79.75)	71.00 (62.00, 79.00)	Z=-1.40	0.163
	BMI, M (Q₁, Q₃)	23.23 (20.96, 25.56)	23.10 (20.76, 25.36)	23.30 (21.03, 25.63)	Z=-0.68	0.499
	Mrs Admission, M (Q₁, Q₃)	4.00 (4.00, 5.00)	5.00 (4.00, 5.00)	4.00 (4.00, 5.00)	Z=-1.59	0.112
	OTA, M (Q₁, Q₃)	270.00 (180.00, 375.75)	270.00 (184.50, 376.00)	270.00 (175.75, 375.75)	Z=-0.27	0.79
	OTI, M (Q₁, Q₃)	217.00 (117.00, 335.00)	201.00 (103.00, 331.00)	219.50 (117.75, 335.00)	Z=-0.84	0.401
	ITP, M (Q₁, Q₃)	103.00 (75.00, 141.00)	107.00 (75.00, 145.00)	103.00 (76.00, 140.00)	Z=-0.38	0.703
	PTR, M (Q₁, Q₃)	70.00 (44.75, 105.25)	60.00 (36.00, 95.00)	70.00 (45.00, 109.00)	Z=-1.74	0.082
	OTR, M (Q₁, Q₃)	400.00 (296.50, 520.00)	382.00 (285.00, 492.50)	400.00 (300.00, 521.25)	Z=-1.24	0.216
	Sex, n(%)				χ²=0.44	0.508
	Female	285 (42.10)	35 (38.89)	250 (42.59)
	Male	392 (57.90)	55 (61.11)	337 (57.41)
	Age higher than 80 years, n(%)				χ²=0.42	0.519
	No	522 (77.10)	67 (74.44)	455 (77.51)
	Yes	155 (22.90)	23 (25.56)	132 (22.49)
	NIHSS higher than 14, n(%)				χ²=0.21	0.646
	No	225 (33.23)	28 (31.11)	197 (33.56)
	Yes	452 (66.77)	62 (68.89)	390 (66.44)
	Site of occlusion, n(%)				χ²=2.01	0.571
	ICA	126 (19.41)	16 (18.18)	110 (19.61)
	MCA	354 (54.55)	44 (50.00)	310 (55.26)
	ICA-MCA	78 (12.02)	14 (15.91)	64 (11.41)
	BA/VERT	91 (14.02)	14 (15.91)	77 (13.73)
	Thrombus type				χ²=0.15	0.7
	Single	558 (82.54)	73 (81.11)	485 (82.76)
	Multiple	118 (17.46)	17 (18.89)	101 (17.24)
	Hemadostenosis				χ²=2.21	0.137
	No	608 (89.94)	77 (85.56)	531 (90.61)
	Yes	68 (10.06)	13 (14.44)	55 (9.39)
	Circulation				χ²=0.19	0.66
	Anterior	581 (85.95)	76 (84.44)	505 (86.18)
	Posterior	95 (14.05)	14 (15.56)	81 (13.82)
	Intravenous thrombolysis				χ²=0.03	0.868
	No	280 (41.42)	38 (42.22)	242 (41.30)
	Yes	396 (58.58)	52 (57.78)	344 (58.70)
	TOAST				-	0.573
	LAA	194 (44.50)	23 (43.40)	171 (44.65)
	CE	210 (48.17)	25 (47.17)	185 (48.30)
	Others or undetermined	29 (6.65)	4 (7.55)	25 (6.53)
	Anesthesia				χ²=1.77	0.183
	Local	322 (47.63)	37 (41.11)	285 (48.63)
	Genernal	354 (52.37)	53 (58.89)	301 (51.37)
	CIA				χ²=0.91	0.341
	No	523 (77.25)	66 (73.33)	457 (77.85)
	Yes	154 (22.75)	24 (26.67)	130 (22.15)
	Hyperlipemia				χ²=0.00	0.98
	No	651 (96.16)	86 (95.56)	565 (96.25)
	Yes	26 (3.84)	4 (4.44)	22 (3.75)
	Hypertension				χ²=2.20	0.138
	No	235 (34.71)	25 (27.78)	210 (35.78)
	Yes	442 (65.29)	65 (72.22)	377 (64.22)
	Coronary heart disease				χ²=0.08	0.775
	No	593 (87.59)	78 (86.67)	515 (87.73)
	Yes	84 (12.41)	12 (13.33)	72 (12.27)
	Atrial fibrillation				χ²=0.01	0.928
	No	343 (50.66)	46 (51.11)	297 (50.60)
	Yes	334 (49.34)	44 (48.89)	290 (49.40)
	Diabetes				χ²=2.38	0.123
	No	554 (81.95)	79 (87.78)	475 (81.06)
	Yes	122 (18.05)	11 (12.22)	111 (18.94)
	Operation history				χ²=1.21	0.272
	No	454 (67.16)	65 (72.22)	389 (66.38)
	Yes	222 (32.84)	25 (27.78)	197 (33.62)
	History of antiplatelet				χ²=1.16	0.282
	No	601 (88.91)	83 (92.22)	518 (88.40)
	Yes	75 (11.09)	7 (7.78)	68 (11.60)
	History of anticoagulant				χ²=0.03	0.874
	No	582 (86.09)	77 (85.56)	505 (86.18)
	Yes	94 (13.91)	13 (14.44)	81 (13.82)
	Rescued.therapy				χ²=0.31	0.577
	No	555 (82.10)	72 (80.00)	483 (82.42)
	Yes	121 (17.90)	18 (20.00)	103 (17.58)
	Stent implantation				χ²=0.00	0.996
	No	616 (91.12)	82 (91.11)	534 (91.13)
	Yes	60 (8.88)	8 (8.89)	52 (8.87)
	Balloon Dilatation				χ²=0.24	0.624
	No	598 (88.46)	81 (90.00)	517 (88.23)
	Yes	78 (11.54)	9 (10.00)	69 (11.77)
	Passes custome				χ²=0.01	0.912
	≤3	569 (84.05)	76 (84.44)	493 (83.99)
	＞3	108 (15.95)	14 (15.56)	94 (16.01)
	Successful recanalization (mTICI=2B/3)				χ²=0.02	0.879
	No	50 (7.39)	7 (7.78)	43 (7.33)
	Yes	627 (92.61)	83 (92.22)	544 (92.67)
	Distal escape				χ²=0.72	0.396
	No	633 (93.50)	86 (95.56)	547 (93.19)
	Yes	44 (6.50)	4 (4.44)	40 (6.81)
	AnyICH, n(%)				χ²=2.44	0.118
	No	419 (61.89)	49 (54.44)	370 (63.03)
	Yes	258 (38.11)	41 (45.56)	217 (36.97)
	Organ failure				χ²=0.15	0.695
	No	559 (82.57)	73 (81.11)	486 (82.79)
	Yes	118 (17.43)	17 (18.89)	101 (17.21)
	Respiratory failure				χ²=0.12	0.725
	No	616 (90.99)	81 (90.00)	535 (91.14)
	Yes	61 (9.01)	9 (10.00)	52 (8.86)
	Pulmonary infection				χ²=0.28	0.598
	No	356 (52.58)	45 (50.00)	311 (52.98)
	Yes	321 (47.42)	45 (50.00)	276 (47.02)
	Abbreviation: CHD, Coronary heart disease; MRS, Modified Rankin Scale; ICA, Internal carotid artery; MCA, Middle cerebral artery, NIHSS, National Institutes of Health Stroke Scale;; TPR, time from puncture to reperfusion; OTP, time from onset to groin puncture; OTR, time from onset to reperfusion; OTA, Time from Onset to admission; OTI, Time from Onset to image; ITP, Time from image to puncture; …
